# Supplementary material for: Mechanism of Pydiflumetofen Resistance in Fusarium graminearum in China
Source: J Fungi (Basel). 2022 Dec 30;9(1):62. doi: 10.3390/jof9010062 (PMC9866472; doi:10.3390/jof9010062)
Supplement: Supplementary file 1 [file jof-09-00062-s001.zip]

Archive with 1 entries (1 files):
- jof-2033457-supplementary.pdf
